# Supplementary material for: Endothelial EphrinB2 Regulates Sunitinib Therapy Response in Murine Glioma
Source: Life (Basel). 2022 May 6;12(5):691. doi: 10.3390/life12050691 (PMC9146972; doi:10.3390/life12050691)
Supplement: Supplementary file 1 [file life-12-00691-s001.zip]

Archive with 2 entries (2 files):
- SupplementalFigure.pdf
- VesselCalculations.cpproj
